# Supplementary material for: Preservation of Phenols, Antioxidant Activity, and Cyclic Adenosine Monophosphate in Jujube (Ziziphus jujuba Mill.) Fruits with Different Drying Methods
Source: Plants (Basel). 2023 Apr 28;12(9):1804. doi: 10.3390/plants12091804 (PMC10181298; doi:10.3390/plants12091804)
Supplement: Supplementary file 1 [file plants-12-01804-s001.zip]

Archive with 1 entries (1 files):
- plants-2301776-supplementary.pdf
